# Supplementary material for: Clinical relevance of gallbladder wall thickening for dengue severity: A cross-sectional study
Source: PLoS One. 2019 Aug 30;14(8):e0218939. doi: 10.1371/journal.pone.0218939 (PMC6716627; doi:10.1371/journal.pone.0218939)
Supplement: S1 Table — (XLSX) [file pone.0218939.s001.xlsx]

## Sheet: Banco Dengue_15JUN12
Código	Idade	Gênero	Comorbidade	Gravidez	Semanas	HAS	Diabetes	Tempo	Febre	Artralgia	Cefaléia	Dorocular	Calafrio	Mialgia	Nucalgia	Tosse	Diarréia	Vômito	Exantema	PLaço	Petéquias	Gengivorragia	Epistaxe	Equimose	Hematoma	Melena	Metrorragia	Hemoptise	Hconj	Hematúria	Icterícia	Dorabd	sonol	IRRITABILIDADE	Alerta	Olig	MaiorHTO	MenorHTO	Alb	MaiorPLT	MenorPLT	MPVmaior	MPVmenor	DHL	Creat	Glicemia	CPK	Bbtotal	Bbdir
160	31	1	2			2	2	4	1	1	1	1	1	1	1	2	2	1	1	2	1	2	2	2	1	2	2	2	2	2	2	2	2	2	1	2	46.9	40.4	4.4	27	4	14	0	281	1	78	212	1.39	0.36
175	65	2	1	2		1	1	2	1	1	1	1	1	1	1	1	2	2	2	2	2	2	2	2	2	2	2	2	2	2	2	2	2	2	1	2	43.5	38.8	4.1	87	66			354	0.7	174	60	0.23	0.08
3	25	2	2	2		2	2	4	1	2	2	1	2	1	2	1	2	1	2	2	2	2	2	2	2	2	1	2	2	2	2	1	2	2	1	2	40.9	39.5	4.1	70	18	13.3	11.3	366	1	89	32	0.42	0.13
100	18	2	2	2		2	2	1	1	1	1	1	1	1	1	2	2	2	2	2	1	1	2	2	2	2	2	2	2	2	2	1	2	2	1	2	39.3	37.4	4.7	134	10	9.7	9.5	393	0.7	102	76	0.49	0.15
154	15	2	2	2		2	2	6	1	1	1	1	1	1	1	2	2	1	1	2	2	2	1	2	2	2	2	2	2	2	2	2	1	2	1	2	42	37.7	3.9	57	30	12.6	11.5	495	0.7	98	590	0.26	0.08
30	32	2	2	2		2	2	6	1	2	1	1	2	1	1	2	2	2	1	2	2	2	2	2	2	2	2	2	2	2	2	2	2	2	1	2	46	40.4	4.3	66	17	12	11.9	549	0.7	119	175	0.27	0.13
86	38	1	2			2	2	6	2	1	1	2	2	1	1	2	1	1	2	2	2	2	2	2	2	2	1	2	2	2	2	1	1	1	1	2	43.6	39.5	4.3	75	20	12	10.6	663	0.9	100	54	0.29	0.13
119	51	2	1	2		1	2	7	1	1	1	2	2	1	1	1	1	1	2	2	2	1	2	2	2	2	1	2	2	2	2	1	1	2	1	2	38.7	30.7	3.7	73	10			807	0.9	217	77	0.83	0.42
132	55	2	1	2		1	2	2	1	2	2	2	1	1	2	2	2	1	2	2	2	2	1	2	1	2	2	2	2	2	1	1	2	2	1	2	39.9	28.6	3	194	14	10.2	11.6	1686	1.9	113	505	4.58	3.54
139	43	1	1			1	2	3	1	1	1	2	2	1	2	2	2	2	2	1	1	2	2	2	2	2	2	2	2	2	1	1	1	1	1	2	52.7	47.3	3	54	5	13	11.5		1.3	96	135	13	0.09
106	61	1	1			1	2	7	1	1	2	2	1	1	1	1	2	2	2	2	2	2	2	2	2	2	2	2	2	2	2	1	1	2	1	2	47.6	41.7	4.1	24	9	12.5	11.3	237	1.2	178	68	0.69	0.02
8	15	2	2	2		2	2	5	1	2	1	1	1	2	2	2	2	2	2	2	2	1	2	2	2	2	1	2	2	2	2	1	2	2	1	2	39.2	35.6	4.6	307	15	10	10.7	257	0.8	70	55	0.73	0.25
161	32	2	2	2		2	2	3	1	1	1	1	1	1	2	2	2	2	1	2	2	1	2	2	2	2	2	2	2	2	2	2	2	2	1	2	35.5	33.9	3.8	84	60	9	11.1	437	0.8	113	122	0.25	0.09
184	58	1	1			1	2	5	1	1	1	1	1	1	2	2	1	2	1	2	2	2	2	2	2	2	2	2	2	2	2	2	1	1	1	2	49.2	48.6	3.5	126	103			553	0.9	130	131	0.43	0.09
164	26	1	1			1	2	5	1	2	1	2	2	1	2	2	2	1	2	2	2	1	2	2	2	2	2	2	2	2	2	1	2	2	1	2	46.3	45.4	3.8	60	19	12.2	12	746	1.6	75	230	0.62	0.32
135	59	2	2	2		2	2	8	1	1	1	1	1	2	2	2	2	2	2	2	1	2	2	2	2	2	2	2	2	2	2	2	2	2	1	2	43.4	40.6	3.6	63	14	12.2	10.3	901	1	121	227	0.4	0.27
41	51	1	2			2	2	5	1	1	1	1	1	1	2	1	1	1	2	2	2	2	1	2	2	2	2	2	2	2	2	1	2	2	1	1	43.7	40	3.5	24	8		12.6	923	0.9	156	166	0.29	0.27
40	63	2	2	2		2	2	3	2	2	2	2	2	2	2	2	2	2	2	2	2	1	2	2	2	2	2	2	2	2	2	2	2	2	1	2	51.9	44.1	4.1	61	16	12.9	13	936	1	187	203	0.39	0.21
93	22	1	2			2	2	6	1	2	1	1	2	2	2	2	1	2	2	2	2	2	2	2	2	2	2	2	2	2	2	1	2	2	1	2	49.7	45.2	4	83	46	11.6	11.2	1410	1.1	27	103
60	75	1	1			1	2	2	1	2	2	2	2	2	2	2	2	1	2	2	2	2	2	2	2	2	2	2	2	2	2	1	2	2	1	2	46.7	42.3	4	105	42	11.2	13.1	444	1.1	95	1351	0.41	0.17
35	73	1	1			1	2	5	1	1	1	1	2	1	2	1	2	2	2	2	2	2	2	2	2	2	2	2	2	2	2	2	1	2	1	2	42.4	39.8	3.6	70	20	12.1	9.8	447	1.4	135	318	0.28	0.18
18	34	2	2	2		2	2	5	1	1	1	1	1	1	2	2	2	2	2	2	2	1	2	2	2	2	2	2	2	2	2	1	2	2	1	2	45.5	35.8		78	2			479	1	98		0.43	0.25
31	35	1	2			2	2	5	1	2	1	1	2	2	1	1	1	2	1	2	2	2	2	2	2	2	2	2	2	2	2	1	1	2	1	2	49.7	45.8	4.1	94	30	10	12.2	666	1	134	139	0.35	0.25
72	84	2	2	2		2	2	5	1	1	1	2	1	1	2	2	2	2	1	2	2	1	2	2	2	2	2	2	2	2	2	2	1	1	1	2	44.4	40	4	100	8	8.6	11.7	766	0.8	87	50	0.41	0.32
1	30	2	2	2		2	2	6	1	2	1	1	2	1	2	2	2	1	2	2	2	2	2	2	2	2	2	2	2	2	2	1	2	1	1	2	41.2	40.2	3.8	42	32	13.3	12.7	827	0.8	135		0.35	0.18
182	53	2	1	2		1	2	6	1	1	1	1	1	1	2	2	2	2	2	2	1	2	2	2	2	2	2	2	2	2	2	1	2	2	1	2	48.5	43.2	3.9	51	38	12.7	13.4	878	0.5	147	127	0.42	0.12
166	45	2	2	2		2	2	3	1	1	1	1	1	1	1	2	2	2	1	2	2	2	2	2	2	2	2	2	2	2	2	1	1	2	1	2	43.1	37.6	4.1	238	52	9.4	11.6	879	0.9	156	895	0.37	0.15
28	38	1	2			2	2	5	1	1	1	1	2	1	1	2	2	2	1	2	1	2	2	2	2	2	2	2	2	2	2	2	1	2	1	2	46.2	40.5	3.8	26	11	14.1	11.5	909	1.5	149	2237	0.1	0.07
128	44	2	2	2		2	2	6	1	2	1	1	1	1	1	1	2	1	2	2	2	2	1	2	2	2	2	2	2	2	2	1	2	2	1	2	45.6	35.1		31	2
148	40	2	2	2		2	2	6	1	2	1	2	2	1	2	2	2	1	2	2	2	2	2	2	2	2	2	2	2	2	2	2	2	2	1	2	42		3.9	40	0				0.9	113	112	0.6	0.39
169	24	1	2			2	2	6	1	1	2	1	1	1	1	2	2	1	2	2	2	2	2	2	2	2	2	2	2	2	2	2	1	1	1	2	44.4	42.4	4.1	91	49	12.8	12.4	302	1	95	132	0.73	0.26
78	61	2	1	2		1	1	4	1	1	1	1	1	1	1	2	2	2	2	2	2	2	2	2	2	2	2	2	2	2	2	2	2	2	1	2	40.5	31.2	4.9	11	3	9.5	0	351	0.9	218	97	0.31	0.06
5	63	2	1	2		1	1	7	1	2	1	1	1	1	2	2	2	1	2	1	2	2	2	2	2	2	2	2	2	2	2	1	2	2	1	2	47.2	38.7	1.9	67	11	12.8	0	372	1.4	161	36	0.68	0.24
17	25	2	2	2		2	2	7	1	1	1	1	2	2	2	2	2	2	1	1	2	2	1	2	2	2	1	2	2	2	2	1	2	2	1	2	43.5	34.8		180	10	13.1	12.7	380	0.8	106		0.22	0.07
103	27	1	2			2	2	4	1	1	1	1	1	1	1	2	1	1	2	2	2	1	2	2	2	2	2	2	2	2	2	1	1	1	1	2	40	33.3	4.5	105	16	11.1	12.3	389	1	95	82	0.29	0.18
117	26	1	2			2	2	6	1	1	1	2	2	1	2	2	2	2	2	2	2	2	2	2	2	2	2	2	2	2	2	2	2	2	1	2	45	42.4	4.2	46	40			404	1.2	155	155	1.49	0.49
80	52	2	1	2		2	2	5	1	1	1	1	1	1	1	2	1	1	2	2	2	2	2	2	2	2	2	2	2	2	2	1	1	2	1	2	37.3	34.1	4	93	16	10	9.7	405	0.9	239	34	0.23	0.15
99	55	1	2			2	2	5	1	1	1	1	1	1	1	2	1	2	2	2	2	1	2	2	2	2	2	2	2	2	2	1	2	1	1	2	44	41.4	4.3	73	50	10.2	11.1	405	1.1	114	94	0.23	0.13
16	18	1	2			2	2	5	1	2	1	1	2	2	2	2	1	1	2	2	2	2	2	2	2	2	2	2	2	2	2	1	2	2	1	2	45.5	42.4	4.8	22	11	12	12.6	440	1.2	119		0.32	0.14
130	20	1	2			2	2	6	1	2	1	1	2	1	2	2	2	1	2	2	2	2	2	2	2	2	2	2	2	2	2	1	2	2	1	2	40	39.8	4.2	58	24	12.2	11.9	457	1.3	102	44	0.38	0.18
121	47	2	2	2		2	2	7	1	1	1	2	1	1	2	1	1	2	2	2	2	2	1	2	2	2	2	2	2	2	2	1	2	2	1	2	35.9	33.4	4.2	85	19			491	1	81	25	0.32	0.12
68	44	2	1	2		1	2	6	1	1	1	1	1	1	2	2	1	2	2	1	2	2	2	2	2	2	1	2	2	2	2	1	2	2	1	2	42.2	37.8	4	41	12	11.9	0	559	0.9	63	140	0.38	0.08
98	17	2	2	2		2	2	4	1	2	1	1	2	1	2	2	2	2	1	2	1	2	2	2	2	2	1	2	2	2	2	2	2	2	1	2	45.9	41.7	4.4	137	3			560	0.9	102	63	0.39	0.17
38	42	2	1	2		2	2	5	1	1	1	1	1	1	2	1	2	2	2	2	2	2	2	2	2	2	2	2	2	2	2	2	2	2	1	2	43.7	41.3	3.9	65	20	8.2	12.4	573	0.8	129	130	1.5	0.5
168	38	2	2	2		2	2	5	1	1	1	2	2	2	1	2	2	2	2	2	2	2	1	2	2	2	2	2	2	2	2	1	2	2	1	2	44.3	36.2	3.7	86	16	11.5	11.5	585	0.7	114	59	0.4	0.29
167	13	2	2	2		2	2	3	1	1	1	1	1	1	2	1	2	2	2	2	2	2	1	2	2	2	2	2	2	2	2	1	1	2	1	2	41	36.7	3.1	89	13	11.7	12.3	613	0.6	83	237	0.21	0.12
44	24	2	2	2		2	2	6	1	1	1	2	1	1	2	2	2	2	1	2	2	2	2	2	2	2	2	2	2	2	2	1	1	2	1	2	41.9	37.3	4.1	151	17	11.4	13.1	620	0.6	124	300	0.14	0.12
27	45	2	1	2		2	2	8	1	1	1	1	2	1	2	2	2	2	1	2	1	1	1	2	2	2	2	2	2	2	2	2	1	2	1	2	30.9	30.1	4.2	58	20			651	0.8	122	43	0.4	0.16
56	21	1	2			2	2	6	1	2	2	2	2	2	2	1	1	2	1	2	2	2	2	2	2	2	2	2	2	2	2	2	1	2	1	2	46.6	43.4	4.3	59	7	11.8	10.1	653	1.2	118	367	1.23	0.6
77	52	1	1			1	2	4	1	1	1	1	1	1	2	2	2	2	2	2	2	2	2	2	2	2	2	2	2	2	2	2	2	2	1	2	44.8	41.8	4.4	56	14	10.3	11	656	1.5	127	437	0.36	0.14
64	35	2	2	2		2	2	4	1	1	1	2	1	1	2	2	2	1	2	2	2	2	2	2	1	2	2	2	2	2	2	1	2	2	1	1	49.2	39.2	4.2	30	0	10.8	0	688	0.8	139	293	0.22	0.1
11	34	2	2	2		2	2	6	1	1	1	1	2	1	2	2	2	1	2	2	1	2	2	2	2	2	2	2	2	2	2	1	2	2	1	2	47.2	43	4.4	22	6	12.9	9.1	695	0.7	110		0.37	0.21
84	16	2	2	2		2	2	9	1	1	2	1	1	1	1	1	1	1	1	2	2	2	2	2	2	2	1	2	2	2	2	2	1	2	1	2	41.8	38.7	3.9	82	22	10.4	12.1	712	0.7	114	115	0.36	0.15
73	30	1	2			2	2	5	1	2	1	2	1	1	2	2	1	1	2	1	2	2	2	2	2	2	2	2	2	2	2	1	2	2	1	1	58.8	44.3	3.4	32	7	12.8	11.8	714	2	0	270
95	34	2	2	2		2	2	4	1	1	1	1	1	2	1	1	1	2	2	2	1	2	2	2	2	2	2	2	2	2	2	2	2	2	1	2	38.7	35.2	3.7	92	16	11.3	12.7	722	0.8	103	129	0.28	0.21
76	64	2	1	2		1	2	7	2	2	2	2	2	2	2	2	2	2	2	2	2	2	1	2	2	2	2	2	2	2	2	2	2	2	1	2	42.9	39.4	3.9	112	16	10.7	13.6	761	1.3	0	136	0.33	0.14
59	37	1	2			2	2	6	1	1	1	1	1	1	1	2	1	1	1	2	2	2	2	2	2	2	2	1	2	2	2	1	2	2	1	2	50.9	39.6	3.8	125	5		11.4	859	0.9	105	104	1.38	0.71
170	28	2	2	2		2	2	4	1	2	1	1	1	2	2	2	2	2	1	2	2	2	2	2	2	2	1	2	2	2	2	1	2	2	1	2	43.5	40.3	4	49	13	10.8	13.1	896	0.9	95	361	0.3	0.15
88	18	1	2			2	2	4	1	1	2	1	1	1	2	2	2	1	1	2	2	2	2	2	2	2	2	2	2	2	2	1	1	1	1	2	50.1	47.7	4.1	75	35	11.9	11.7	968	1	120	132	0.6	0.27
65	28	2	2	2		2	2	5	1	1	1	1	1	1	1	2	2	1	2	2	2	2	2	2	2	2	1	2	2	2	2	1	1	2	1	2	42.1	34.1	4	73	9	11.8	0	969	0.7	113	106	0.42	0.26
81	40	1	2			2	2	6	1	1	1	1	1	1	2	2	1	1	2	2	2	2	2	2	2	1	2	2	2	2	2	1	1	1	1	2	46.1	39.2	3.6	79	12	13.1	12	997	1.8	132	63	0.35	0.16
74	25	1	2			2	2	5	1	1	1	1	1	1	1	1	2	2	2	2	2	2	2	2	2	2	2	2	1	2	2	1	1	2	1	1	45.5	40.8	4	51	20	12	12	1137	0.6	121	613	0.51	0.3
61	18	2	2	2		2	2	6	1	1	1	1	1	1	2	2	2	1	1	2	2	2	2	2	1	2	2	2	2	2	2	1	1	2	1	2	39	35.9	4.5	75	27		13.3	1182	0.7	95	141	1.04	0.71
115	28	1	2			2	2	7	1	1	1	2	1	1	1	1	1	1	2	2	1	2	2	2	2	2	2	2	2	2	2	1	1	1	1	2	45	42.6	4.1	28	5		12.9	1197	1.2	111	1727	0.46	0.17
67	30	2	2	2		2	2	4	1	1	1	1	1	1	1	2	1	2	2	2	2	2	2	2	1	2	2	2	2	2	2	1	1	2	1	2	39.2	33.2		120	17	11.2	10.5	1329	0.9	115	123	0.61	0.35
92	36	1	2			2	2	5	1	1	1	1	1	1	2	1	1	2	2	2	2	2	2	2	1	2	2	2	2	2	2	1	1	1	1	2	45.1	42.1	3.9	56	26	11.9	13.1	1491	1.3	99	241	0.68	0.31
70	41	2	2	2		2	2	4	1	2	1	1	1	1	2	2	1	1	1	2	1	2	1	2	2	2	2	2	2	2	2	2	1	2	1	2	42.2	35.7	3.2	73	13	9.6	8.2	1671	0.7	111	98
43	36	1	1			1	2	4	1	1	1	1	1	1	1	2	2	1	1	2	2	2	2	2	1	2	2	1	2	2	2	1	2	2	1	2	45.3	39.4	3.9	13	4	12.6	12.2	1983	1.5	116	376	0.85	0.48
105	50	1	2			2	2	5	1	1	1	1	1	1	1	1	2	2	2	2	1	2	2	2	2	2	2	2	2	2	2	1	1	1	1	2	48.8	42.9	3.8	163	9	9.9	0	537	1.3	164	59	1.49	1.23
162	27	2	2	2		2	2	9	1	2	1	2	2	1	2	2	2	2	2	2	2	2	2	2	2	2	2	2	2	2	2	1	2	2	1	2	40.8	36.2	4	163	107	10.4	10.2	473	0.9	64	768	0.28	0.11
141	49	1	2			2	2	4	1	1	1	1	1	1	1	2	1	2	2	2	2	2	2	2	2	2	2	2	2	2	2	1	1	2	1	2	40	38.9	3.7	42	18	12.8	0	701	0.9	111	828	0.71	0.35
6	22	2	1	2		1	1	6	1	2	1	1	1	1	2	2	2	1	1	2	2	1	2	2	2	2	2	1	2	2	2	1	2	2	1	2	37	32.2	3.7	79	31	10.2	12.8	718	1	157	28	1.84	1.07
116	25	1	2			2	2	7	1	1	1	1	1	1	1	1	2	2	2	2	2	1	2	2	2	2	2	2	2	2	2	1	1	1	1	2	45.1	42	3.8	33	10	11.7	10.1	1504	1.1	125	458	1.35	1.15
47	43	2	2	2		2	2	7	1	1	1	1	1	1	1	2	1	1	2	2	1	1	2	2	2	2	1	2	2	2	2	1	2	2	1	2	36.7	35.8	4	140	11	12.4	13.7	611	0.7	262	34	0.43	0.27
176	20	2	2	2		2	2	5	1	2	1	1	1	1	2	2	2	2	2	2	1	2	2	2	2	2	1	2	2	2	2	1	2	2	1	2	37.7	32.5	3.5	59	36	11	10.9	613	0.5				0.11
185	47	1	2			2	2	6	1	1	2	2	1	1	2	2	2	1	1	2	2	1	2	2	2	2	2	2	2	2	1	2	2	2	1	2	47.7	35.7	3.5	19	5	11.6	12.8	1337	1	99	623	92	26
109	22	1	2			2	2	9	1	1	1	1	1	1	1	2	2	1	2	2	1	2	2	2	2	2	2	1	2	2	2	1	1	1	1	2	39.8	37.7	4.1	175	13	11.8	0		1.1	114	372	0.34	0.28
183	17	2	2	1	6	2	2	5	1	1	2	2	2	1	2	2	2	1	2	2	2	2	1	2	2	2	2	2	2	2	2	1	2	2	1	2	35.8	34	3.6	27	9	11.2	0	520	0	101	22	0.33	0.06
82	19	1	2			2	2	4	1	1	1	1	1	1	1	2	2	1	1	2	2	2	2	2	2	2	2	2	2	2	2	1	2	1	1	2	44.1	40.5	4.4	112	46	84	11.8	729	1.1	83	87	0.75	0.1
187	21	2	2	2		2	2	6	1	1	1	1	2	1	2	2	1	2	2	2	2	2	1	2	2	2	1	2	2	2	2	1	1	2	1	2	35.5	33.2	3.8	52	17	13.7	11.4	746	0	114	138	0.31	0.05
178	31	1	2			2	2	4	1	1	1	1	1	1	2	1	1	2	2	2	2	1	2	2	2	2	2	1	2	2	2	1	2	2	1	2	39.4	35.3	3.3	59	4	10.1	11.6		0.7	123	95	0.4	0.1
123	23	2	2	2		2	2	4	1	1	1	1	1	1	2	2	2	2	2	2	2	2	2	2	2	2	2	2	2	2	2	1	2	2	1	2	49.1	42.7		28	18	11	11.7
96	58	2	1	2		1	1	7	1	1	1	2	2	1	2	2	1	2	2	1	2	2	1	2	2	2	2	2	2	2	2	1	2	2	1	2	40.2	35.1	3.8	41	14	12.6	13.2	733	1.5	103	163	0.29	0.23
111	20	2	2	1	28	2	2	2	1	1	1	1	1	1	1	1	2	1	2	2	2	2	1	2	2	2	2	2	2	2	2	1	1	1	1	2	31	28.9	3.3	103	88	10.9	12	296	0.7	126	83	0.8	0.66
102	17	2	2	2		2	2	5	1	1	1	2	2	1	2	2	1	2	2	2	2	2	2	2	2	2	1	2	2	2	2	2	2	2	1	2	37.6	35.3	4	123	18		10.6	524	0.9	105	454	0.2	0.1
136	39	1	2			2	2	6	1	2	1	2	1	1	2	2	2	2	1	2	1	2	2	2	2	2	2	2	2	2	2	1	2	2	1	2	44.9	37	4	101	41	10.2	7.8	600	1	100	169	0.38	0.13
179	15	1	2			2	2	6	1	2	1	1	2	1	2	2	1	1	2	2	2	2	1	2	2	2	2	2	2	2	2	1	2	2	1	2	48.4	43.8	3.7	16	2	11.7	0	1839	0.8	84	336	0.39	0.13
104	25	1	2			2	2	6	1	1	2	2	1	1	1	1	2	1	1	2	2	2	2	2	2	2	2	2	2	2	2	1	2	1	1	2	48	45.8	3.9	98	13	12	11.9		1	116	158	0.48	0.21
87	25	1	2			2	2	7	1	1	1	1	1	1	2	1	2	2	2	2	1	1	2	2	2	2	2	2	2	2	2	2	1	2	1	2	41.3	40.3	3.7	33	7	12.6	14.5	469	0.9	141	139	0.63	0.5
101	21	1	2			2	2	5	1	1	1	1	2	1	1	2	1	1	1	2	2	1	1	2	2	2	2	2	2	2	2	1	1	2	1	1	44.1	42.5	4.3	45	8	12.2	12.3	623	1	108	287	0.68	0.32
26	59	2	1	2		2	2	7	1	1	1	1	2	1	2	2	1	1	2	2	1	2	1	2	2	2	2	2	2	2	2	1	2	2	1	1	43.9	37.9	3.4	131	12	11.4	12.4	631	0.8	108	43	0.76	0.52
180	67	1	2			2	2	5	1	2	1	2	1	2	2	2	2	2	1	2	2	2	2	2	2	2	2	2	2	2	2	2	2	2	1	2	42.7	41.2	3.4	111	20	77	12.2	760	0.7	125	151	0.47	0.14
46	19	1	2			2	2	7	1	2	1	1	1	1	2	2	1	1	1	2	1	2	2	1	2	2	2	2	2	2	2	1	2	2	1	2	48.9	46.1	4.3	106	4	12.3	0	805	1.5	132		0.91	0.35
120	27	2	2	1	16	2	2	5	1	2	1	1	2	1	2	2	1	1	2	2	2	2	1	2	2	2	2	2	2	2	2	1	2	2	1	2	35.2	31	3.3	29	9		12.1	821	0.6	108	63	1.15	0.88
71	16	2	2	2		2	2	8	1	1	1	1	1	1	1	1	2	1	1	2	2	1	2	2	2	2	2	1	2	2	2	1	1	2	1	2	38.7	34	3.6	52	20	12.7	11.9	870	0.9	83	85	0.25	0.21
33	38	2	2	2		2	2	5	1	1	1	1	2	1	1	2	2	2	1	2	2	2	1	2	2	2	2	2	2	2	2	1	2	2	1	1	41.8	39.6	4.1	50	17			878	0.8	187	103	0.45	0.27
114	18	2	1	2		2	2	5	1	1	1	1	1	1	1	2	2	1	2	2	2	2	2	2	1	2	1	2	2	2	2	1	1	2	1	2	42.3	41	4.1	49	17			1240	0.9	113		0.59	0.42
145	61	1	2			2	2	5	1	2	2	1	2	1	2	2	2	2	2	2	2	2	2	2	2	2	2	2	2	2	2	1	2	2	1	2	44.4	38.7	4	39	18	12.3	11.6	499	1	102	64	0.53	0.23
113	27	1	1			1	2	4	1	1	1	1	1	1	1	1	2	2	1	2	2	1	2	2	2	2	2	2	2	2	2	1	1	2	1	2	46.9	44.6	4	73	16	12	12.2	509	1	116	83	0.5	0.31
48	46	2	2	2		2	2	4	1	1	1	1	1	1	2	2	2	1	2	2	2	2	2	2	2	2	1	2	2	2	2	2	1	1	1	2	33.1	21.2	4.2	145	45			523	0.7	114	64	0.72	0.37
129	29	1	2			2	2	7	1	2	1	1	2	2	2	2	2	1	1	2	2	2	2	2	2	2	2	2	2	2	1	2	2	2	1	2	41.6	36.8	4.2	78	11	13.3	0	352	1.5	112	86	2.44	0.24
19	32	2	2	2		2	2	5	1	1	1	2	2	1	2	2	2	2	2	2	2	2	2	2	2	2	1	2	2	2	2	1	2	2	1	2	42.3	37.1	3.8	136	24	9	14.4	440	0.9	153	158	0.27	0
83	14	1	2			2	2	7	1	2	1	1	1	2	2	1	2	2	2	1	2	2	2	2	2	2	2	2	2	2	2	1	1	2	1	2	45.2	38.9	3.7	100	11	12.7	10.8	614	0.9	80	96	0.47	0.16
75	21	1	2			2	2	6	1	1	1	1	1	1	2	2	2	2	1	2	2	1	1	2	2	2	2	2	2	2	2	2	2	2	1	2	43.2	41	5.1	49	19	13.2	12.7	692	1.2	133	352	0.69	0.12
140	31	1	2			2	2	6	1	1	1	1	1	1	1	2	1	2	1	2	2	2	2	2	2	2	2	2	2	2	2	1	1	2	1	2	46.2	41.3	4	95	64			361	1.2	97	297	0.43	0.22
138	22	2	2	2		2	2	7	1	1	1	1	1	1	1	1	2	1	1	2	2	1	2	2	2	2	2	2	2	2	2	2	1	2	1	2	38.7	37.2	3.8	94	73	13.7	14	407	0.9	126	86	0.17	0.04
57	27	2	1	2		2	2	4	1	1	1	1	1	1	1	1	1	2	2	2	1	2	2	2	2	2	1	2	2	2	2	1	1	1	1	1	43.4	34.1	3.4	67	7	13.8	11.2	592	1	201	60	1.5	0.63
20	31	2	2	2		2	2	6	1	1	1	1	2	1	2	2	2	1	1	2	1	2	2	2	2	2	2	2	2	2	2	2	2	2	1	2	44.3	38.1	3.9	65	33	11.6	10.4	619	0.9	111		0.37	0.26
131	33	2	2	2		2	2	6	1	1	1	1	1	1	1	2	2	1	2	2	2	2	1	2	2	2	2	2	2	2	2	2	1	2	1	2	45.5	41.5		85	25	12	11.2
108	34	1	2			2	2	6	1	1	1	1	1	1	2	2	1	2	2	2	2	2	2	2	2	2	2	2	2	2	2	1	1	2	1	1	47.5	43.6	3.9	189	14	10.3	13.1		1.3	103	200	0.46	0.14
39	34	2	2	2		2	2	5	1	2	1	2	2	2	2	2	2	2	2	2	2	2	2	2	1	2	1	2	2	2	2	2	2	2	1	2	42.7	38.9	4	34	12	11.8	12.2	804	0.7	166	46	0.44	0.25
159	23	1	2			2	2	5	1	1	2	2	1	1	2	2	2	1	1	2	2	1	1	2	2	2	2	2	2	2	2	2	2	2	1	2	43.8	40.9	3.9	56	19	11.8	11.6	1500	1.4	93	235	0.94	0.5
112	25	1	2			2	2	6	1	1	1	2	2	1	2	2	2	1	2	2	2	2	2	2	2	2	2	2	2	2	2	1	1	1	1	1	55.5	40.7	3.7	116	8	10.7	12	683	1.2	98	98	0.58	0.32
69	64	1	1			1	2	5	1	1	1	1	1	1	1	2	2	2	2	2	1	2	2	2	2	2	2	2	2	1	2	1	1	2	1	2	45.6	40.7	3.8	44	15	12.2	11.3	818	0.7	205	45	0.77	0.14
133	18	2	2	2		2	2	2	1	1	1	1	1	1	2	2	2	1	2	2	2	2	2	2	2	2	2	2	2	2	2	1	2	2	1	2	37.9	36.5	4.2	144	22	9	12.2	522	0.9	84	137	0.24	0.1
25	34	2	1	2		2	2	6	1	2	1	2	2	1	2	2	2	1	2	2	2	2	2	2	2	2	2	2	1	2	2	1	2	2	1	2	41.6	33.1	3.1	27	3	12.3	0		1.2	141	212	1.46	1.18
9	28	2	2	1	8	2	2	8	1	1	1	2	1	1	2	2	1	1	2	2	2	2	2	2	2	2	1	2	2	2	2	2	2	2	1	2	35.7	34.4	3.5	75	30	12.5	0	706	0.6	89		0.37	0.21
146	20	1	2			2	2	7	1	2	1	1	1	1	2	2	2	1	2	2	2	2	2	2	1	2	2	2	2	2	2	1	2	2	1	2	48.5	39.7	3.9	70	12	12.7	0	818	0.9	115	97	0.35	0.16
[truncated: 72 more columns]
